# Supplementary material for: dTOURS: Dense-region tagging for outbreak detection using ratio statistics
Source: PLoS One. 2025 May 13;20(5):e0322663. doi: 10.1371/journal.pone.0322663 (PMC12074585; doi:10.1371/journal.pone.0322663)
Supplement: S1 Table — Lower triangle and upper triangle show SNP counts before and after SNP dense region removal by dTOURS, respectively. The cells in the table are color coded using 2-color scale from green to red where small values have cells colored green and cells with large values have red color. (XLSX) [file pone.0322663.s001.xlsx]

## Sheet: Campylobacter SNP counts
Clade	SNP counts unfiltered (lower) & filtered (upper)	D7316	D7319	D7321	D7322	D7323	D7324	D7327	D7328	D7329	D7330	D7333	D7334	D7320	D7331	2014D-0067	2014D-0070	2014D-0189	2014D-0068	D5663	PNUSA000195	PNUSA000194	PNUSA000196
1	D7316	NA	0	0	0	0	0	0	1	0	0	0	0	0	0	28	28	28	28	14	22	20	20
	D7319	0	NA	0	0	0	0	0	1	0	0	0	0	0	0	28	28	28	28	14	22	20	20
	D7321	0	0	NA	0	0	0	0	1	0	0	0	0	0	0	28	28	28	28	14	22	20	20
	D7322	0	3	0	NA	0	0	0	1	0	0	0	0	0	0	28	28	28	28	16	22	20	20
	D7323	0	0	0	0	NA	0	0	1	0	0	0	0	0	0	28	28	28	28	14	22	20	20
	D7324	0	0	0	0	0	NA	0	1	0	0	0	0	0	0	28	28	28	28	14	22	20	20
	D7327	0	0	0	0	0	0	NA	1	0	0	0	0	0	0	28	28	28	28	14	22	20	20
	D7328	1	1	1	1	1	1	1	NA	1	1	1	1	1	1	29	29	29	29	15	23	21	21
	D7329	0	0	0	0	0	0	0	1	NA	0	0	0	0	0	28	28	28	28	14	22	20	20
	D7330	0	0	0	0	0	0	0	1	0	NA	0	0	0	0	28	28	28	28	14	22	20	20
	D7333	0	0	0	3	0	0	0	1	0	0	NA	0	0	0	28	28	28	28	14	22	20	20
	D7334	0	0	0	3	0	0	0	1	0	0	0	NA	0	0	28	28	28	28	14	22	20	20
	D7320	0	0	0	0	0	0	0	1	0	0	0	0	NA	0	28	28	28	28	14	22	20	20
	D7331	0	0	0	0	0	0	0	1	0	0	0	0	0	NA	28	28	28	28	14	22	20	20
2	2014D-0067	554	554	554	557	554	554	554	555	554	554	554	554	554	554	NA	0	0	0	41	33	31	32
	2014D-0070	554	554	554	557	554	554	554	555	554	554	554	554	554	554	0	NA	0	0	41	33	31	32
	2014D-0189	554	554	554	557	554	554	554	555	554	554	554	554	554	554	0	0	NA	0	41	33	31	32
	2014D-0068	555	555	555	558	555	555	555	556	555	555	555	555	554	554	0	0	0	NA	41	33	31	32
3	D5663	589	594	589	591	589	589	589	590	589	589	594	594	589	589	555	555	555	555	NA	24	23	23
4	PNUSA000195	534	534	534	534	539	534	534	535	534	534	534	534	534	534	494	494	494	494	476	NA	1	1
	PNUSA000194	532	532	532	532	537	532	532	533	532	532	532	532	532	532	492	492	492	492	474	1	NA	0
	PNUSA000196	536	536	536	536	541	536	536	537	536	536	536	536	536	536	493	493	493	493	479	1	0	NA
