# Supplementary material for: dTOURS: Dense-region tagging for outbreak detection using ratio statistics
Source: PLoS One. 2025 May 13;20(5):e0322663. doi: 10.1371/journal.pone.0322663 (PMC12074585; doi:10.1371/journal.pone.0322663)
Supplement: S3 Table — Lower triangle and upper triangle show SNP counts before and after region removal by dTOURS, respectively. The cells in the table are color coded using 2-color scale from green to red where small values have cells colored green and cells with large values have red color. (XLSX) [file pone.0322663.s003.xlsx]

## Sheet: Legionella SNP counts
Clade	SNP counts	ERR440070	ERR440097	ERR440068	ERR440096	ERR440064	ERR440103	ERR440093	ERR440080	ERR440061	ERR440102	ERR440094	ERR440062	ERR440091	ERR440104	ERR440101	ERR440072	ERR440098	ERR440076	ERR440078	ERR440090	ERR440084	ERR440100	ERR440081	ERR440074	ERR440075	ERR440086	ERR440071	ERR440105	ERR440087	ERR440065	ERR440082	ERR440092	ERR440106	ERR440063	ERR440079	ERR440089	ERR440069	ERR440067	ERR440066	ERR440088	ERR440085	ERR440099	ERR440077	ERR440095
I	ERR440070 (LP18)	0	0	2	2	5	4	4	5	5	5	6	13	12	13	14	12	13	13	12	13	13	18	18	17	23	22	23	21	27	22	23	23	24	25	25	26	26	28	30	24	29	31	32	48
	ERR440097 (LP05)	135	0	2	2	4	4	4	5	5	5	6	12	12	13	13	12	12	12	12	13	13	18	18	19	21	20	22	22	26	23	24	24	25	25	26	27	27	30	30	26	31	33	33	45
	ERR440068 (LP24)	2	137	0	4	8	6	6	7	7	7	8	14	14	15	15	14	14	14	14	15	17	20	20	21	25	22	28	23	27	24	28	25	26	27	27	28	28	33	32	33	31	33	34	50
	ERR440096 (LP25)	2	137	7	0	6	6	6	7	8	8	8	14	14	15	15	14	15	14	14	15	16	21	21	21	25	22	23	23	27	24	25	25	26	27	27	28	29	30	32	26	31	33	34	50
	ERR440064 (LP26)	5	139	8	6	0	1	1	10	9	9	11	17	17	17	17	17	16	17	16	17	17	22	23	25	28	25	27	25	29	26	28	27	28	29	29	31	30	32	35	34	33	35	36	52
	ERR440103 (LP27)	4	139	10	6	1	0	0	9	9	9	10	16	16	17	18	16	17	18	16	17	17	22	22	23	27	24	27	25	29	26	27	27	28	29	30	30	30	32	34	33	33	35	36	52
	ERR440093 (LP28)	4	139	10	6	1	0	0	9	9	9	10	16	16	17	18	16	17	18	16	17	17	22	22	23	27	24	27	25	29	26	27	27	28	29	30	30	30	32	34	33	33	35	36	52
	ERR440080 (LP10)	5	140	12	7	10	9	9	0	10	10	11	17	17	18	19	17	18	19	17	18	19	23	23	24	28	25	28	26	30	27	28	28	29	30	31	31	31	33	35	34	34	36	37	53
	ERR440061 (LP16)	13	132	20	16	17	17	17	18	0	0	11	18	17	18	18	17	17	18	17	18	19	23	23	24	28	25	29	26	30	27	28	28	29	30	30	31	31	34	35	34	34	36	37	53
	ERR440102 (LP19)	13	132	20	16	17	17	17	18	0	0	11	17	17	18	18	17	17	18	17	18	19	23	23	24	28	25	27	26	30	27	28	28	29	30	30	31	31	34	35	34	34	36	37	53
	ERR440094 (LP32)	6	141	12	8	11	10	10	11	19	19	0	13	12	13	14	12	13	14	12	13	13	18	18	17	23	20	23	21	25	22	23	23	24	25	26	26	26	28	30	24	29	31	32	48
	ERR440062 (LP17)	13	147	14	14	17	16	16	17	26	25	13	0	2	11	12	10	11	12	10	11	11	24	24	25	29	26	29	27	31	28	29	29	30	31	32	32	32	34	36	35	35	37	38	54
	ERR440091 (LP09)	12	147	18	14	17	16	16	17	25	25	12	2	0	11	12	10	11	12	10	11	11	24	24	25	29	26	29	27	31	28	30	29	30	31	32	32	32	34	36	35	35	37	38	54
	ERR440104 (LP39)	13	148	15	15	17	17	17	18	26	26	13	11	11	0	6	11	11	11	11	12	12	25	25	26	30	27	28	28	32	29	30	30	31	32	32	33	33	35	37	36	36	38	39	55
	ERR440101 (LP38)	14	140	15	15	17	18	18	19	18	18	14	12	12	6	0	12	11	11	11	12	12	25	26	26	31	28	30	28	32	29	31	30	31	32	32	34	33	35	38	37	36	38	39	55
	ERR440072 (LP11)	12	147	14	14	17	16	16	17	25	25	12	10	10	11	12	0	1	1	0	1	1	24	24	25	29	26	29	27	31	28	29	29	30	31	32	32	32	34	36	35	35	37	38	54
	ERR440098 (LP29)	13	147	19	15	16	17	17	18	25	25	13	11	11	11	11	1	0	1	0	1	2	24	25	25	30	27	30	27	31	28	30	29	30	31	31	33	32	35	37	36	35	37	38	54
	ERR440076 (LP12)	13	147	14	14	17	18	18	19	26	26	14	12	12	11	11	1	1	0	0	1	1	24	26	25	31	28	29	27	31	28	31	29	30	31	31	34	32	34	37	37	35	37	39	54
	ERR440078 (LP35)	12	147	14	14	16	16	16	17	25	25	12	10	10	11	11	0	0	0	0	1	1	24	24	25	29	26	29	27	31	28	29	29	30	31	31	32	32	34	36	35	35	37	38	54
	ERR440090 (LP34)	13	148	15	15	17	17	17	18	26	26	13	11	11	12	12	1	1	1	1	0	0	25	25	26	30	27	30	28	32	29	30	30	31	32	32	33	33	35	37	36	36	38	39	55
	ERR440084 (LP36)	13	148	17	16	17	17	17	19	27	27	13	11	11	12	12	1	2	1	1	0	0	25	26	28	30	27	31	28	32	29	30	30	31	32	32	33	33	36	37	36	36	39	39	55
II	ERR440100 (LP21)	18	153	20	21	22	22	22	23	31	31	18	24	24	25	25	24	24	24	24	25	25	0	26	27	31	28	32	29	33	30	33	33	34	35	35	36	36	39	40	39	39	41	42	58
	ERR440081 (LP44)	1055	145	1062	1058	1060	1059	1059	1060	1060	1060	1055	1061	1061	1062	1063	1061	1062	1063	1061	1062	1063	1063	0	1	19	19	21	20	24	21	33	33	34	34	36	36	36	40	39	35	40	42	42	53
	ERR440074 (LP06)	1060	146	1062	1062	1066	1064	1064	1065	1065	1065	1060	1066	1066	1067	1067	1066	1066	1066	1066	1067	1069	1068	9	0	21	20	21	21	25	22	34	34	35	35	36	37	37	41	40	36	41	43	43	54
	ERR440075 (LP08)	1408	150	1414	1410	1413	1412	1412	1413	1413	1413	1408	1414	1414	1415	1416	1414	1415	1416	1414	1415	1415	1416	34	28	0	2	3	3	11	8	38	36	37	37	39	39	39	42	42	38	43	45	45	56
	ERR440086 (LP07)	284	149	290	286	289	288	288	289	289	289	284	290	290	291	292	290	291	292	290	291	291	292	39	32	2	0	3	3	13	10	37	36	37	37	39	39	39	42	42	38	43	45	45	56
	ERR440071 (LP47)	1052	151	1057	1054	1056	1056	1056	1057	1058	1058	1052	1058	1058	1059	1059	1058	1059	1058	1058	1059	1060	1061	41	33	3	3	0	0	14	11	38	37	38	38	39	40	41	43	43	39	44	46	46	57
	ERR440105 (LP48)	1052	151	1054	1054	1056	1056	1056	1057	1057	1057	1052	1058	1058	1059	1059	1058	1058	1058	1058	1059	1059	1060	40	33	3	3	0	0	14	11	38	37	38	38	39	40	40	43	43	39	44	46	46	57
	ERR440087 (LP33)	1145	149	1147	1147	1149	1149	1149	1150	1150	1150	1145	1151	1151	1152	1152	1151	1151	1151	1151	1152	1152	1153	38	31	37	21	22	22	0	3	43	42	43	43	44	45	45	47	48	44	49	51	51	60
	ERR440065 (LP23)	1142	146	1144	1144	1146	1146	1146	1147	1147	1147	1142	1148	1148	1149	1149	1148	1148	1148	1148	1149	1149	1150	41	34	16	18	19	19	3	0	39	38	39	40	41	39	39	42	42	38	43	45	45	56
III	ERR440082 (LP14)	842	154	847	844	847	846	846	847	841	841	842	848	849	849	843	848	849	850	848	849	849	852	632	632	653	485	627	627	626	622	0	4	5	5	7	7	7	10	10	7	11	13	13	29
	ERR440092 (LP04)	844	154	846	846	848	848	848	849	843	843	844	850	850	851	844	850	850	850	850	851	851	854	611	612	616	475	617	617	616	612	4	0	3	3	4	7	7	10	10	6	11	13	13	27
	ERR440106 (LP01)	845	155	847	847	849	849	849	850	844	844	845	851	851	852	845	851	851	851	851	852	852	855	612	613	617	476	618	618	617	613	5	3	0	4	5	8	8	11	11	7	12	14	14	28
	ERR440063 (LP02)	839	161	841	841	843	843	843	844	851	851	839	845	845	846	846	845	845	845	845	846	846	849	612	613	617	476	618	618	617	614	13	11	12	0	5	8	8	11	11	7	12	14	14	28
	ERR440079 (LP03)	857	156	859	859	861	862	862	863	856	856	858	864	864	864	857	864	863	863	863	864	864	867	614	614	619	478	619	619	618	615	7	4	5	13	0	10	9	12	13	9	13	15	15	29
	ERR440089 (LP45)	1085	157	1091	1087	1090	1089	1089	1090	1084	1084	1085	1091	1091	1092	1086	1091	1092	1093	1091	1092	1092	1095	609	610	872	478	620	620	711	707	7	7	8	16	10	0	0	5	5	5	10	12	12	30
	ERR440069 (LP46)	1090	157	1092	1093	1094	1094	1094	1095	1089	1089	1090	1096	1096	1097	1090	1096	1096	1096	1096	1097	1097	1100	614	615	872	478	621	620	711	707	7	7	8	16	9	0	0	6	5	5	10	12	12	30
	ERR440067 (LP40)	1449	159	1454	1451	1453	1453	1453	1454	1455	1455	1449	1455	1455	1456	1456	1455	1456	1455	1455	1456	1457	1460	618	619	823	481	623	623	748	716	281	10	11	11	12	5	6	0	8	8	13	15	15	33
	ERR440066 (LP41)	1082	167	1084	1084	1087	1086	1086	1087	1095	1095	1082	1088	1088	1089	1090	1088	1089	1089	1088	1089	1089	1092	612	613	823	481	623	623	714	710	17	17	18	11	20	12	12	8	0	8	13	15	15	33
	ERR440088 (LP20)	1131	156	1135	1133	1136	1135	1135	1136	1130	1130	1131	1137	1137	1138	1132	1137	1138	1139	1137	1138	1138	1141	608	609	819	477	619	619	722	712	46	6	7	15	9	5	5	8	15	0	9	11	11	29
	ERR440085 (LP37)	1305	161	1307	1307	1309	1309	1309	1310	1304	1304	1305	1311	1311	1312	1305	1311	1311	1311	1311	1312	1312	1315	618	619	824	482	624	624	740	711	246	11	12	20	13	10	10	13	20	9	0	2	8	34
	ERR440099 (LP31)	1308	163	1314	1310	1312	1312	1312	1313	1307	1307	1308	1314	1314	1315	1308	1314	1314	1314	1314	1315	1316	1318	620	621	826	484	626	626	742	713	249	13	14	22	15	12	12	15	22	11	2	0	10	37
	ERR440077 (LP30)	1084	162	1090	1086	1088	1088	1088	1089	1089	1089	1084	1090	1090	1091	1091	1090	1090	1091	1090	1091	1091	1094	621	622	832	484	626	626	717	713	13	13	14	14	15	12	12	21	15	17	14	16	0	36
	ERR440095 (LP15)	1469	176	1471	1471	1473	1473	1473	1474	1468	1468	1469	1475	1475	1476	1469	1475	1475	1475	1475	1476	1476	1479	655	658	666	514	656	656	653	649	54	28	29	37	30	216	205	224	226	233	209	212	222	0
