# Supplementary material for: dTOURS: Dense-region tagging for outbreak detection using ratio statistics
Source: PLoS One. 2025 May 13;20(5):e0322663. doi: 10.1371/journal.pone.0322663 (PMC12074585; doi:10.1371/journal.pone.0322663)
Supplement: S4 File — Alignments are reported in BLAST tabular format with columns for query, subject, percent identity, alignment length, number of mismatches, number of gaps, query start, query end, subject start, and subject end. If the alignment is on reverse strand, then subject start is greater than subject end. (TXT) [file pone.0322663.s004.txt]

#query	subject	%identity	length	mismatches	gaps	qstart	qend	sstart	send
lp.region.01	CP045733.1	100.000	28	0	0	1	28	27684	27657
lp.region.02	CP045733.1	98.507	402	6	0	1	402	150034	149633
lp.region.03	CP045733.1	100.000	13721	0	0	1	13721	112950	126670
lp.region.05	FQ958212.1	94.941	14568	719	18	1	14560	146314	131757
lp.region.06	CP045733.1	100.000	63	0	0	1	63	30215	30153
lp.region.07	CP045733.1	99.983	40168	1	4	1	40168	43753	83914
lp.region.08	LN681226.1	99.999	82746	1	0	1	82746	655	83400
lp.region.09	CP045733.1	96.419	10640	377	1	3	10638	150741	161380
lp.region.09	CP045733.1	98.807	9889	106	8	10639	20527	1	9877
lp.region.09	CP045733.1	95.325	12983	567	26	21151	34116	9922	22881
lp.region.09	CP045733.1	97.757	7580	159	2	34843	42422	23067	30635
lp.region.09	CP045733.1	95.246	6310	252	22	42611	48901	30620	36900
lp.region.10	LN681226.1	89.104	1395	146	6	2	1393	47568	48959
lp.region.11	CP045733.1	100.000	1190	0	0	1	1190	31651	30462
lp.region.12	CP045733.1	100.000	85	0	0	1	85	149716	149632
lp.region.13	CP045733.1	100.000	6328	0	0	1	6328	15887	22214
lp.region.14	CP045733.1	100.000	1025	0	0	1	1025	88227	87203
lp.region.14	CP045733.1	100.000	472	0	0	1019	1490	84613	84142
lm.region.01	OR234010.1	100.000	374	0	0	1	374	26333	25960
lm.region.02	MT500540.1	100.000	143	0	0	1	143	23901	23759
lm.region.03	OR848175.1	86.474	1072	138	6	80	1147	9907	10975
lm.region.04	NC_049900.1	98.116	3344	56	5	14	3354	22917	19578
lm.region.04	NC_049900.1	81.350	311	46	8	7437	7741	15815	15511
lm.region.04	NC_049900.1	87.187	359	44	2	7808	8165	17115	16758
lm.region.04	NC_049900.1	100.000	194	0	0	19507	19700	5149	4956
lm.region.04	NC_049900.1	96.708	16553	524	16	25426	41969	40298	23758
lm.region.04	OR846737.1	97.723	2020	45	1	3356	5375	4353	6371
lm.region.04	OR846737.1	97.619	756	18	0	6055	6810	6817	7572
lm.region.04	OR846737.1	89.180	305	31	2	7705	8008	8648	8951
lm.region.04	OR846737.1	97.538	10843	263	3	19625	30466	19778	30617
lm.region.04	OR846770.1	98.888	9712	104	4	8041	17750	21393	11684
lm.region.05	NC_003216.1	94.030	134	5	3	1	131	23397	23264
lm.region.06	OR848175.1	99.355	310	2	0	2	311	2595	2904
lm.region.07	NC_049900.1	94.344	5834	315	13	1	5828	28978	34802
lm.region.07	NC_049900.1	94.235	3868	212	11	7343	11204	36436	40298
lm.region.07	NC_049900.1	96.683	3799	115	8	12661	16455	1370	5161
lm.region.07	NC_049900.1	100.000	25	0	0	16538	16562	5212	5236
lm.region.07	NC_049900.1	91.698	1867	135	18	16700	18557	5234	7089
lm.region.07	NC_049900.1	90.076	917	83	8	18757	19669	7210	8122
lm.region.07	NC_049900.1	95.004	8526	412	12	20089	28607	8482	17000
lm.region.07	NC_049900.1	93.185	631	41	2	28521	29150	17199	17828
lm.region.07	NC_049900.1	92.503	1574	114	4	29669	31240	18022	19593
lm.region.07	NC_049900.1	96.508	315	8	3	33585	33897	21549	21862
lm.region.08	OR846758.1	100.000	82	0	0	1	82	584	503
lm.region.09	KY613740.1	91.371	1379	106	13	1	1374	100647	99277
lm.region.09	NC_009815.1	98.670	1203	16	0	2422	3624	25712	24510
lm.region.09	OR371505.1	90.681	279	22	4	3647	3923	3696	3420
lm.region.09	KY613740.1	94.659	674	35	1	3817	4490	97329	96657
lm.region.09	OR371505.1	98.438	768	7	5	4520	5284	2747	1982
lm.region.10	OR848632.1	85.902	532	63	6	1	526	3990	3465
lm.region.11	NC_003216.1	89.741	2934	295	6	47	2977	348	3278
lm.region.11	NC_003216.1	89.399	1698	175	5	3319	5014	3356	5050
lm.region.11	NC_003216.1	89.344	13185	1325	66	6162	19302	6241	19389
lm.region.11	NC_003216.1	84.047	257	41	0	19881	20137	20046	20302
lm.region.12	NC_003216.1	93.015	272	16	3	1	270	20306	20036
lm.region.12	NC_003216.1	89.288	10129	1054	26	848	10961	19389	9277
lm.region.12	NC_003216.1	92.752	8706	606	18	11193	19887	9039	348
lm.region.13	NC_003216.1	94.597	1888	96	4	2	1886	11863	9979
lm.region.14	MH341452.1	95.849	1084	43	2	1	1082	28465	27382
lm.region.14	MH341452.1	98.909	275	2	1	1288	1562	26417	26144
lm.region.14	MH341452.1	91.586	2698	208	14	2567	5260	26213	23531
lm.region.14	NC_003216.1	99.547	1103	3	2	1494	2596	28959	27859
lm.region.14	NC_003216.1	89.710	1069	105	4	7755	8821	24918	23853
lm.region.14	OR234010.1	97.368	532	14	0	777	1308	28161	27630
lm.region.14	OR234010.1	99.261	541	3	1	5254	5793	25159	24619
lm.region.15	OR846965.1	93.548	3503	213	11	14	3510	1328	4823
lm.region.15	OR846965.1	93.138	1603	105	5	3697	5297	5693	7292
lm.region.15	OR234010.1	94.297	491	25	3	5803	6292	33524	34012
lm.region.16	AJ417489.1	100.000	134	0	0	1	134	1885	1752
ec.region.01	OR845419.1	95.775	71	3	0	2	72	1045	975
ec.region.02	CP022408.1	100.000	5331	0	0	1	5331	74379	79709
ec.region.03	CP148543.1	99.537	216	1	0	2	217	11912	12127
ec.region.04	CP133119.1	100.000	118	0	0	1	118	1129	1012
ec.region.05	CP022408.1	100.000	423	0	0	1	423	17325	17747
ec.region.06	PVMF01000002.1	100.000	76	0	0	1	76	11556	11481
ec.region.07	CP114132.1	100.000	216	0	0	2	217	275437	275222
ec.region.08	CP114132.1	99.180	244	2	0	1	244	967	724
ec.region.09	CP061244.1	100.000	96	0	0	1	96	271456	271361
ec.region.10	CP031350.1	97.947	828	17	0	1	828	8102	8929
ec.region.11	RRJA01000145.1	100.000	70	0	0	1	70	588	657
ec.region.12	CP061255.1	99.431	527	1	2	1	527	125854	125330
ec.region.13	CP114132.1	99.349	307	2	0	2	308	436066	435760
ec.region.14	AP026904.1	96.164	391	15	0	2	392	188792	188402
ec.region.15	CP124741.1	85.263	95	14	0	2	96	66650	66556
ec.region.16	CP010135.1	99.153	118	1	0	2	119	81154	81037
ec.region.17	HM138194.1	100.000	1179	0	0	1	1179	24818	23640
ec.region.18	CP090612.1	97.857	140	3	0	2	141	414112	414251
ec.region.19	CP051632.1	99.960	4958	1	1	1	4957	36664	31707
ec.region.20	CP114132.1	98.256	688	12	0	1	688	9599	10286
ec.region.21	CP103535.1	99.596	42818	161	12	225	43037	69452	26642
ec.region.21	CP103535.1	99.198	17589	128	12	43162	60743	26514	8932
ec.region.21	CP103535.1	96.233	1168	20	2	60739	61906	7623	6480
ec.region.21	CP103535.1	97.590	1535	32	4	61871	63402	2118	586
ec.region.21	CP103535.1	99.884	2581	3	0	63400	65980	5682	3102
ec.region.21	CP103535.1	97.157	598	16	1	65977	66574	597	1
ec.region.21	CP103535.1	94.690	5687	276	18	66575	72251	94558	88888
ec.region.21	CP103535.1	93.794	5076	303	8	72360	77426	88763	83691
ec.region.21	CP103535.1	92.899	338	13	9	77422	77753	85011	84679
ec.region.22	NZ_JBAGKT010000007.1	94.872	117	6	0	2	118	409607	409491
ec.region.22	CP012491.1	98.305	59	1	0	86	144	58994	58936
ec.region.23	CP011063.1	100.000	37	0	0	1	37	87671	87707
ec.region.24	CP011645.1	100.000	111	0	0	1	111	1789	1679
ec.region.25	CP031350.1	99.587	484	2	0	1	484	6440	6923
st.region.01	KU932026.1	99.650	2574	9	0	5	2578	2574	1
st.region.01	KU932026.1	99.071	27543	238	7	2579	30104	87848	60307
st.region.01	KU932026.1	99.784	20376	43	1	30095	50470	47525	27151
st.region.01	KU932026.1	90.559	572	54	0	51110	51681	26473	25902
st.region.01	KU932026.1	97.030	5590	163	2	52105	57691	25563	19974
st.region.02	LN868944.1	97.778	45	1	0	1	45	578951	578907
st.region.03	CP160110.1	99.572	7712	32	1	1	7712	82522	74812
st.region.04	CP054943.1	99.817	49621	75	14	1	49616	51865	2256
st.region.05	CP043268.1	99.284	31299	204	16	1	31293	52887	84171
st.region.05	CP043268.1	98.556	2562	36	1	31579	34140	84162	86722
st.region.05	CP043268.1	99.987	7880	1	0	34136	42015	88054	95933
st.region.06	OX345041.1	100.000	90	0	0	1	90	6317	6406
st.region.07	LC567091.1	99.991	21253	2	0	1	21253	71920	50668
st.region.07	LC567091.1	98.522	16977	236	6	21188	38149	50353	33377
st.region.07	LC567091.1	98.905	2009	21	1	38182	40190	33392	31385
st.region.08	CP025239.1	99.894	947	1	0	1	947	4307	3361
st.region.09	OR844977.1	100.000	211	0	0	1	211	988	778
st.region.10	SDDW01000027.1	100.000	33017	0	0	1	33017	48426	15410
st.region.11	LR890577.1	99.137	24787	197	13	1	24774	24783	1
st.region.11	LR890577.1	98.930	15976	168	3	24775	40750	92280	76308
st.region.12	LN868944.1	96.296	81	3	0	1	81	579067	578987
st.region.13	OX345041.1	96.667	90	3	0	1	90	6407	6318
st.region.14	NZ_JAWLTU010000003.1	100.000	564	0	0	1	564	71429	70866
st.region.15	NC_010392.1	100.000	55	0	0	1	55	4522	4468
st.region.16	LR999868.1	99.952	8326	0	4	1	8324	72768	64445
st.region.17	JROQ01000044.1	99.986	34941	4	1	1	34940	7480	42420
st.region.18	CP133869.1	95.628	3637	142	10	1	3632	6986	10610
st.region.19	MW978789.1	99.540	9124	42	0	1	9124	100698	91575
pair.SRR3476805.SRR3476797	CP065969.1	100.000	11147	0	0	2	11148	50216	61362
pair.SRR3476805.SRR3476797	CP065969.1	100.000	5157	0	0	11149	16305	61409	66565
