# Supplementary material for: dTOURS: Dense-region tagging for outbreak detection using ratio statistics
Source: PLoS One. 2025 May 13;20(5):e0322663. doi: 10.1371/journal.pone.0322663 (PMC12074585; doi:10.1371/journal.pone.0322663)
Supplement: S5 File — This file contains two sequences. The first sequence has all contigs concatenated in the same order as in the assembly produced by SKESA for SRR3294546. The second sequence introduces eight SNPs in the first sequence. (GZ) [file pone.0322663.s005.gz]

Archive with 1 entries (1 files):
- S3.contigs_original.fa
