# Supplementary material for: dTOURS: Dense-region tagging for outbreak detection using ratio statistics
Source: PLoS One. 2025 May 13;20(5):e0322663. doi: 10.1371/journal.pone.0322663 (PMC12074585; doi:10.1371/journal.pone.0322663)
Supplement: S6 File — Two sequences in this file correspond to the two sequences in S5 except one contig is reverse complemented and ordered differently in the concatenation. (GZ) [file pone.0322663.s006.gz]

Archive with 1 entries (1 files):
- S4.contigs_reordered.fa
